# Supplementary material for: Synthesis, Characterization, and Thin-Film Transistor Response of Benzo[i]pentahelicene-3,6-dione
Source: Molecules. 2022 Jan 27;27(3):863. doi: 10.3390/molecules27030863 (PMC8840029; doi:10.3390/molecules27030863)
Supplement: Supplementary file 1 [file molecules-27-00863-s001.zip]

Archive with 1 entries (1 files):
- molecules-1558047-supplementary.pdf
